# Supplementary material for: Lactobacillus murinus Reduces Susceptibility to Secondary MRSA Infection in IAV-Infected Mice Through Promoting a T Cell-Independent IgA Response
Source: Microorganisms. 2025 Jul 21;13(7):1709. doi: 10.3390/microorganisms13071709 (PMC12299313; doi:10.3390/microorganisms13071709)
Supplement: Supplementary file 1 [file microorganisms-13-01709-s001.zip]

Archive with 1 entries (1 files):
- microorganisms-3724087-supplementary-change Fig S1Fig S2 to Figure S1Figure S1.pdf
